# Supplementary material for: Uremic toxin indoxyl sulfate induces trained immunity via the AhR-dependent arachidonic acid pathway in end-stage renal disease (ESRD)
Source: eLife. 2024 Jul 9;12:RP87316. doi: 10.7554/eLife.87316 (PMC11233136; doi:10.7554/eLife.87316)
Supplement: Figure 4—source data 3. [file elife-87316-fig4-data3.zip]

Archive with 6 entries (6 files):
- Actin_HC2023082 87 90.jpg
- Actin_HC2023088.jpg
- Actin_HC2023094.jpg
- AhR_HC2023082 87 90.jpg
- AhR_HC2023088.jpg
- AhR_HC2023094.jpg
