# Supplementary material for: Uremic toxin indoxyl sulfate induces trained immunity via the AhR-dependent arachidonic acid pathway in end-stage renal disease (ESRD)
Source: eLife. 2024 Jul 9;12:RP87316. doi: 10.7554/eLife.87316 (PMC11233136; doi:10.7554/eLife.87316)
Supplement: Figure 4—figure supplement 1—source data 3. [file elife-87316-fig4-figsupp1-data3.zip]

Archive with 6 entries (6 files):
- Actin_HC2022039.jpg
- Actin_HC2022043.jpg
- Actin_HC2022044 45 46.jpg
- pS6K_HC2022039.jpg
- pS6K_HC2022043.jpg
- pS6K_HC2022044 45 46.jpg
