# Supplementary material for: Uremic toxin indoxyl sulfate induces trained immunity via the AhR-dependent arachidonic acid pathway in end-stage renal disease (ESRD)
Source: eLife. 2024 Jul 9;12:RP87316. doi: 10.7554/eLife.87316 (PMC11233136; doi:10.7554/eLife.87316)
Supplement: Figure 5—figure supplement 1—source data 3. [file elife-87316-fig5-figsupp1-data3.zip]

Archive with 4 entries (4 files):
- Actin_1-2.jpg
- Actin_3-4.jpg
- pS6K_1-2.jpg
- pS6K_3-4.jpg
