# Supplementary material for: Uremic toxin indoxyl sulfate induces trained immunity via the AhR-dependent arachidonic acid pathway in end-stage renal disease (ESRD)
Source: eLife. 2024 Jul 9;12:RP87316. doi: 10.7554/eLife.87316 (PMC11233136; doi:10.7554/eLife.87316)
Supplement: Figure 6—source data 3. [file elife-87316-fig6-data3.zip]

Archive with 9 entries (9 files):
- Figure 6E/Actin_mo.jpg
- Figure 6E/Alox5_Alox5ap_mo.jpg
- Figure 6G/Actin_HMDM.jpg
- Figure 6G/ALOX5_HMDM.jpg
- Figure 6G/ALOX5AP_HMDM.jpg
- Figure 6L/mActin_sp.jpg
- Figure 6L/mActin-1_sp.jpg
- Figure 6L/mALOX5_sp.jpg
- Figure 6L/mALOX5-1_sp.jpg
