# Supplementary material for: Uremic toxin indoxyl sulfate induces trained immunity via the AhR-dependent arachidonic acid pathway in end-stage renal disease (ESRD)
Source: eLife. 2024 Jul 9;12:RP87316. doi: 10.7554/eLife.87316 (PMC11233136; doi:10.7554/eLife.87316)
Supplement: Figure 6—figure supplement 1—source data 3. [file elife-87316-fig6-figsupp1-data3.zip]

Archive with 4 entries (4 files):
- Actin_BM.jpg
- Actin_BM-1.jpg
- Alox5_BM.jpg
- Alox5_BM-1.jpg
